# Supplementary material for: Metabolic Integration of Spectral and Chemical Cues Mediating Plant Responses to Competitors and Herbivores
Source: Plants (Basel). 2022 Oct 19;11(20):2768. doi: 10.3390/plants11202768 (PMC9609625; doi:10.3390/plants11202768)
Supplement: Supplementary file 1 [file plants-11-02768-s001.zip]

Archive with 1 entries (1 files):
- plants-1939409-supplementary.pptx
